# Supplementary material for: Occlusal Plane, Mandibular Position and Dentoalveolar Changes during the Orthodontic Treatment with the Use of Mini-Screws
Source: Dent J (Basel). 2024 Aug 30;12(9):278. doi: 10.3390/dj12090278 (PMC11431644; doi:10.3390/dj12090278)
Supplement: Supplementary file 1 [file dentistry-12-00278-s001.zip]

Archive with 1 entries (1 files):
- dentistry-3070189-supplementary.pdf
